# Supplementary material for: Characterization of Natural Killer Cell Profile in a Cohort of Infected Pregnant Women and Their Babies and Its Relation to CMV Transmission
Source: Viruses. 2024 May 14;16(5):780. doi: 10.3390/v16050780 (PMC11125694; doi:10.3390/v16050780)
Supplement: Supplementary file 1 [file viruses-16-00780-s001.zip]

Archive with 1 entries (1 files):
- viruses-2958831-supplementary.pdf
